# Supplementary material for: Insights into the biocontrol and plant growth promotion functions of Bacillus altitudinis strain KRS010 against Verticillium dahliae
Source: BMC Biol. 2024 May 20;22:116. doi: 10.1186/s12915-024-01913-1 (PMC11103837; doi:10.1186/s12915-024-01913-1)
Supplement: Supplementary file 1 — Additional file 1: Table S1. Primers used in this study. Table S2. Plant growth-promoting (PGP) characteristics and physiological and biochemical characteristics assessment of the strain KRS010. [file 12915_2024_1913_MOESM1_ESM.xlsx]

## Sheet: Table S1
Table S1 Primers used in this study
Primer	Sequence (5’- 3’)	Remarks
RT-VdEF1α F	TGAGTTCGAGGCTGGTATCT	Real-time PCR, Forward
RT-VdEF1α R	CACTTGGTGGTGTCCATCTT	Real-time PCR, Reverse
RT-Ubiquitin F	GAGTCTTCGGACACCATTG	Real-time PCR, Forward
RT-Ubiquitin R	CTTGACCTTCTTCTTCTTGTGC	Real-time PCR, Reverse
RT-UBQ7 F	GAAGACCTACACCAAGCCCAA	Real-time PCR, Forward
RT-UBQ7 R	CGGACTCTAATCAATCCCCACC	Real-time PCR, Reverse
RT-GhEDS1 F	GCAGCAACAGCTCCTCTACCTCAA	Real-time PCR, Forward
RT-GhEDS1 R	GGCAGACCAAGACGCTACAGATACA	Real-time PCR, Reverse
RT-GhICS F	ATGGATGAATGGGTGCGAAGG	Real-time PCR, Forward
RT-GhICS R	AAGAATGCCAGAGGTAAGAGGAGGA	Real-time PCR, Reverse
RT-GhNPR1 F	GGAGCAAGCAGAAAGAAGAGA	Real-time PCR, Forward
RT-GhNPR1 R	GTTTAGCCAGGCCAACTCTAT	Real-time PCR, Reverse
RT-GhNDR1 F	CACTTTTCATGTGGCTATG	Real-time PCR, Forward
RT-GhNDR1 R	GCAAGAAATTGAACAAAG	Real-time PCR, Reverse
RT-WRKY70 F	TGGTGTGGAAAGAGATAATGGGTGG	Real-time PCR, Forward
RT-WRKY70 R	TGCGGTGGGCAGAGTCCTTGAGT	Real-time PCR, Reverse
RT-GhPR1 F	ACCTCAACGCTCACAACACA	Real-time PCR, Forward
RT-GhPR1 R	GGTCCACTGGAGTGCACAAG	Real-time PCR, Reverse
RT-GhPR5 F	AGCCGCCTCAGCGTTTATTTTTAAA	Real-time PCR, Forward
RT-GhPR5 R	TACGAGCCATGGCTGTGCCAGCAG	Real-time PCR, Reverse
RT-GhAOS F	CGGATTAGAGCCTCAGTGTCGG	Real-time PCR, Forward
RT-GhAOS R	ATCTTGAGAAATGAAAGGACCAGG	Real-time PCR, Reverse
RT-GhJAZ F	GACCAAATCTTGTGGCATCTACCTC	Real-time PCR, Forward
RT-GhJAZ R	CTTTGGTTCCACTGCTGCTGATT	Real-time PCR, Reverse
RT-GhAOCS F	AACGGATAGGAATAACATCA	Real-time PCR, Forward
RT-GhAOCS R	CTGGTAAGTCAAGTAAGGT	Real-time PCR, Reverse
RT-GhLOX1 F	GGAAAGGGCATCCCCAATAG	Real-time PCR, Forward
RT-GhLOX1 R	GGCATGGAACGCTCTACCAC	Real-time PCR, Reverse
RT-GhOPR3 F	ATGCTGTTCATGCCAAAGGAGG	Real-time PCR, Forward
RT-GhOPR3 R	TTTCTGATGTTTCCAGGGGTCG	Real-time PCR, Reverse
NbEF-F	AGGATACAACCCTGACAAGA	Real-time PCR, Forward
NbEF-R	GTGGGACCAAAAGTAACAAC	Real-time PCR, Reverse
RT-NbPR1 F	CCGCCTTCCCTCAACTCAAC	Real-time PCR, Forward
RT-NbPR1 R	GCACAACCAAGACGTACTGAG	Real-time PCR, Reverse
RT-NbPR2 F	AGGTGTTTGCTATGGAATGC	Real-time PCR, Forward
RT-NbPR2 R	TCTGTACCCACCATCTTGC	Real-time PCR, Reverse
RT-NbPR5 F	GGGCCAATCTTGGAGCATTA	Real-time PCR, Forward
RT-NbPR5 R	CAGTCTCCAGTCTCACAATTACC	Real-time PCR, Reverse
RT-NbPAL F	GCTAGATTAGCCCTTGCTTCA	Real-time PCR, Forward
RT-NbPAL R	ATTCCTTCCTGCTGTCAGATTAG	Real-time PCR, Reverse
RT-VdH1 F	GTCTATTCATCTGGTTCCTCCCTA	Real-time PCR, Forward
RT-VdH1 R	CAAACCTCTTACAATGTTGACGC	Real-time PCR, Reverse
RT-VdAG0183 F	TATGTCCCTGGCGGCTTTAA	Real-time PCR, Forward
RT-VdAG0183 R	TGATCCACTCGCAGTCTTCA	Real-time PCR, Reverse
RT-VdAG3393 F	AAAGGTGTTTGAGAGCGGAC	Real-time PCR, Forward
RT-VdAG3393 R	ATCTCCCTCTCCACAACAGC	Real-time PCR, Reverse
RT-VdLac1 F	CGCCGTACTCCGATACAAAG	Real-time PCR, Forward
RT-VdLac1 R	GTTTCCGCCAGCATTACC	Real-time PCR, Reverse
RT-Vdvayg F	CGAGAATGCCACATCACGAA	Real-time PCR, Forward
RT-Vdvayg R	TCTGGACACGCCACCTACCT	Real-time PCR, Reverse
RT-VdCmr1 F	TCAGGACCACCGTGGAACC	Real-time PCR, Forward
RT-VdCmr1 R	GGAAGAATCCCAGTCTACCGTATCG	Real-time PCR, Reverse

## Sheet: Table S2
Table S2 Plant growth-promoting (PGP) characteristics and physiological and biochemical characteristics assessment of the strain KRS010
Characteristics	Escherichia coli DH5α	Bacillus altitudinis KRS010
Organophosphate solubilization	-	+
Inorganic phosphorus solubilization	-	-
Potassium solubilization	-	+
Nitrogen fixation	-	+
Siderophore production	-	-
Indole test	+	-
Oxidase activity	-	+
Proteinase activity	-	-
Amylase activity	-	+
Hydrogen peroxide activity	-	+
Gelatin liquefaction activity	-	+
Phenylalanine deaminase activity	-	-
Citrate utilization	-	+
Gluconate utilization	+	+
Methyl red assay	+	-
Nitrate reduction test	-	+
Oxygen test	+	+
Glucose utilization test	+	+
Note: “+” indicates positive result and “-” indicates negative result.
Note: “+” indicates positive result and “-” indicates negative result.
