# Supplementary material for: Insights into the biocontrol and plant growth promotion functions of Bacillus altitudinis strain KRS010 against Verticillium dahliae
Source: BMC Biol. 2024 May 20;22:116. doi: 10.1186/s12915-024-01913-1 (PMC11103837; doi:10.1186/s12915-024-01913-1)
Supplement: Supplementary file 3 — Additional file 3. Individual data points. [file 12915_2024_1913_MOESM3_ESM.xlsx]

## Sheet: Figure 1A-D
Figure 1A	The semidiameter of the fungal colony by the covering fumigation (mm).
	Bc	Vd	Fg	Cg	Cf	Mo	Fo
CK	24.01	12.71	17.03	19.68	18.37	18.81	21.4
	24.79	13.74	17.46	19.79	20.57	18.97	22.51
	24.47	13.4	15.62	19.59	19.72	18.48	22.4
	22.03	13.18	17.01	20.2	21.96	18.36	19.99
	25.05	13.64	16.4	19.29	20.32	18.33	23.48
	24.45	13.65	18.44	19.58	19.54	18.31	22.37
	24.83	13.41	17.42	19.25	19.33	18.02	19.82
	24.67	13.4	17.44	19.54	20.16	18.04	23.99
	24.8	14.37	17.35	19.69	19.83	17.67	25.04
	24.79	15.21	17.37	20.76	18.29	17.63	20.81
	25.47	15.93	22.72	21.02	18.15	16.6	23.19
	24.47	13.31	16.92	22.49	18.31	17.22	17.75
KRS010	5.51	3.63	10.71	12.42	12.25	3.45	12.52
	5.47	3.97	11.72	11.25	10.92	3.49	12.6
	5.36	3.32	11.92	12.24	11.1	4.01	12.48
	4.96	2.99	11.66	11.81	10.71	3.36	12.53
	3.41	3.03	10.09	12.08	10.82	3.83	11.58
	3.94	2.79	11.34	10.54	13.53	2.69	12.87
	5.1	2.69	10.79	13.5	11.02	3.47	14.26
	4.65	3.15	10.97	11.83	11.42	3.58	12.41
	4.24	3.18	10.93	13.14	11.52	3.22	12.75
	4.23	1.85	11.77	13.02	11.49	3.27	12.26
	4.35	2.29	12.52	11.92	11.12	3.28	9.69
	4.44	2.3	11.57	10.84	9.41	3.3	12.46
Figure 1B	The inhibition rate of fungal colony growth by the covering fumigation .
	Bc	Vd	Fg	Cg	Cf	Mo	Fo
rate	0.770512	0.714398	0.37111	0.368902	0.333152	0.816587	0.414953
	0.779347	0.711063	0.328751	0.431531	0.46913	0.816025	0.440249
	0.780956	0.752239	0.236876	0.375191	0.43712	0.783009	0.442857
	0.774852	0.773141	0.314521	0.415347	0.512295	0.816993	0.373187
	0.863872	0.777859	0.384756	0.373769	0.46752	0.791053	0.506814
	0.838855	0.795604	0.385033	0.461696	0.307574	0.853086	0.424676
	0.794603	0.799403	0.380597	0.298701	0.429902	0.807436	0.280525
	0.811512	0.764925	0.370986	0.394575	0.433532	0.801552	0.482701
	0.829032	0.778706	0.370029	0.332656	0.419062	0.81777	0.490815
	0.829367	0.878369	0.322395	0.372832	0.371788	0.814521	0.41086
	0.829211	0.856246	0.448944	0.432921	0.387328	0.80241	0.582147
	0.818553	0.827198	0.316194	0.518008	0.486073	0.808362	0.298028
Figure 1C	The diameter of the fungal colony by confrontation culture assay (mm).
	Bc	Vd	Fg	Cg	Cf	Mo	Fo
CK	51.34	28.21	68.01	70.44	72.61	34.4	42.96
	46.69	28.19	68.86	69.3	72.29	34.05	39.53
	46.88	31.08	60.01	63.23	65.69	32.74	40.43
	51.14	31.04	65.03	61.55	64.49	32.71	43.4
	46.98	25.46	61.71	66.23	67	36.12	40.38
	47.38	27.87	61.76	65.07	65.87	36.74	39.73
KRS010	5.23	3.29	20.33	45.03	23.79	11.4	28.29
	4.96	3.71	19.1	43.31	24.66	11.37	25.55
	5.81	4.91	17.03	42.72	25.68	11.34	25.82
	6.79	4.42	14.76	41.29	23.86	11.46	28.89
	4.51	5.06	29.32	46.33	25.41	4.36	24.71
	5.61	5.43	27.02	44.76	23.24	4.06	25.81
Figure 1D	The inhibition rate of fungal colony growth by confrontation culture assay.
rate	Bc	Vd	Fg	Cg	Cf	Mo	Fo
	0.89813	0.883375	0.701073	0.360733	0.672359	0.668605	0.34148
	0.893767	0.868393	0.722626	0.375036	0.658874	0.666079	0.353655
	0.876067	0.842021	0.716214	0.324371	0.609073	0.653635	0.361365
	0.867227	0.857603	0.773028	0.329163	0.63002	0.649648	0.334332
	0.904002	0.801257	0.524874	0.300468	0.620746	0.879291	0.388063
	0.881596	0.805167	0.5625	0.312125	0.647184	0.889494	0.350365

## Sheet: Figure 4C, D, E, F and G
Figure 4C	Disease incidence of cotton seedlings.
	healthy			grade Ⅰ			grade Ⅱ			grade Ⅲ
CK	17	17	14	3	4	2	0	0	0	0	0	0
KRS010	16	17	15	2	1	3	0	0	0	0	0	0
Vd	0	0	0	1	0	0	4	5	3	17	13	13
KRS010+Vd	19	20	14	4	6	2	0	0	0	0	0	0
Figure 4D	Disease indexes of cotton seedlings
	indexes
CK	5	6.34921	4.16667
KRS010	5.55556	1.85185	5.55556
Vd	90.9091	90.7407	93.75
KRS010+Vd	5.7971	7.69231	4.16667
Figure 4E	Quantification the fungal biomass in cotton.
Vd	KRS010+Vd
1	0.0453936
1.10735	0.0370123
1.23696	0.0279983
Figure 4F	Analyses of the marked genes expression levels of salicylic acid (SA) signaling pathway in cotton leaves by reverse transcription-quantitative PCR.
CK
	average	(+)SD	(-)SD
GEPS1	1	0.0534893	0.0507734
GhICS	1	0.0633586	0.0595834
GhNDR1	1	0.0364095	0.0351304
GhNPR1	1	0.101278	0.0919643
WRKY7	1	0.105016	0.0950361
GhPR1	1	0.327962	0.246966
GhPR5	1	0.108347	0.0977551
KRS010
GEPS1	1.06497	0.0351418	0.0340192
GhICS	0.447338	0.0146239	0.014161
GhNDR1	0.836318	0.0382379	0.036566
GhNPR1	121.088	3.78068	3.66621
WRKY7	7.31242	0.311289	0.298578
GhPR1	15.1686	0.802803	0.76245
GhPR5	4.25307	0.545611	0.483575
SA
GEPS1	1.10128	0.0561305	0.0534083
GhICS	0.185807	0.0149128	0.0138048
GhNDR1	2.70177	0.20699	0.19226
GhNPR1	0.902592	0.0305174	0.0295194
WRKY7	180.747	8.00528	7.66576
GhPR1	6.9334	0.490467	0.458063
GhPR5	4.97032	1.90365	1.37646
Figure 4G	The marked genes expression levels of cotton jasmonic acid (JA) signaling pathway in cotton leaves by RT-qPCR
CK
	average	(+)SD	(-)SD
GbAOS	1	0.0577338	0.0545825
GhAOS	1	0.0838448	0.0773587
GhJAZ	1	0.0568548	0.0537962
GhAOCS	1	0.0557208	0.0527799
GhLOX1	1	0.12633	0.112161
GhOPR3	1	0.0721994	0.0673377
KRS010
GbAOS	3.24939	0.262108	0.242544
GhAOS	3.7488	0.649406	0.553519
GhJAZ	4.07062	0.429952	0.388878
GhAOCS	8.57609	1.93789	1.58071
GhLOX1	2.09733	0.176647	0.162925
GhOPR3	2.27673	0.223518	0.203536
JA
GbAOS	3.48243	0.240972	0.225377
GhAOS	3.18509	0.277082	0.254907
GhJAZ	5.42538	0.42765	0.396404
GhAOCS	5.08288	0.33359	0.313044
GhLOX1	1.523	0.114329	0.106346
GhOPR3	2.57937	0.211559	0.195522

## Sheet: Figure 5B, E and F
Figure 5B	Conidia production statistics.
Time	CK			KRS010_FS
0 h	10000000	10000000	10000000	10000000	10000000	10000000	10000000
24 h	27000000	25000000	26000000	13000000	16000000	21600000	17700000
48 h	31000000	29400000	32000000	15900000	11700000	13500000	10500000
72 h	32500000	35000000	37000000	9000000	8000000	9100000	8200000
Figure 5E	Quantification of melanin deposition in visual field by color density.
DK054	CK	VOCs	Conf
	37676.9	18173.9	33145.1
	48429.7	16518.6	24762.4
	46974.8	18579.9	24665.7
DK149	CK	VOCs	Conf
	31764.9	11636.6	18000.8
	28652.6	10918.6	18046
	34075	11058	20564
Figure 5F	Analyses of the expression of the melanin biosynthesis genes on the covering fumigation.
DK054	CK			KRS010
	average	(+)SD	(-)SD	average	(+)SD	(-)SD
VdH1	1	0.0941923	0.0860839	0.786225	0.18955	0.152729
VdAG0183	1	0.0481055	0.0458976	0.00283059	0.00171591	0.0010683
AG3393	1	0.125331	0.111373	0.00401594	0.000695714	0.000592986
Lac1	1	0.0353084	0.0341042	0.0230624	0.00971772	0.00683688
vagy1	1	0.205619	0.178301	0.225258	0.217681	0.136695
Cmr1	1	0.030708	0.0297931	0.424007	0.0388577	0.0355955
DK149
VdH1	1	0.211794	0.174777	0.327384	0.0515019	0.0445012
VdAG0183	1	0.147289	0.12838	0.0307412	0.00703902	0.00572755
AG3393	1	0.0710723	0.0663562	0.0347313	0.00314579	0.00288452
Lac1	1	0.0672949	0.0630518	0.0265816	0.039538	0.0158952
vagy1	1	0.368461	0.269252	0.203685	0.011177	0.0105956
Cmr1	1	0.0932661	0.0853096	0.949069	0.168555	0.143134

## Sheet: Figure 6B-G
Figure 6B	Shoot stem thick of plants (mm).
CK	1.66	1.78	1.75	2.03	1.88	1.85	2	1.9	1.61	2.08	1.7	1.91	1.72	2.01	2.08	2.06	1.91	1.7	1.8	1.91	1.82	2	1.86	1.86	1.94	1.92	2.03	2.1
KRS010	2.42	2.24	1.85	1.98	2.25	2.76	3.41	2.17	2.3	2.27	1.9	1.95	1.82	2.16	2	2.08	1.92	2.3	2.05	2.03	2.41	2.81	2.62	2.16	2.17	2.08	1.9	2.02	1.95	2.08
Figure 6C	Shoot height of plants (cm).
CK	18.9	11.3	16.7	17.2	15.8	15	13.5	13.1	17.4	14.9	19.2	13.9	16.4	16.9	17	17.5	17.2	16.9	17	18.1	17.4	17.1	12	12.3	15.5	11.1	18.1	13.4
KRS010	22.1	23.2	24	20.1	20.2	19.1	22	20.4	23.5	24.5	27	18.9	39.1	18.9	25.1	24.3	27.1	20	23.1	22.3	20.1	19.9	22.3	20.1	19.4	21.1	28.9	21.1	22.8	20.9
Figure 6D	Shoot fresh weight of plants (g).
CK	8.64	9.29	10.22	9.91	6.82	5.85
KRS010	11.34	13.87	12.46	13.66	17.5	13.27
Figure 6E	Shoot dry weight of plants (g).
CK	1.41	1.56	1.33	1.32	1.1	1.01
KRS010	1.75	2.27	2.07	1.6	1.5	1.46
Figure 6F	Leaf chlorophyll content of plants.
CK	23.6	23	22.3	25.3	23.6	24.8	22.5	23.8	21.4	22.4	27.2	28	27	26.9	26.3	25.7	24.4	26.4	28	28	27.4	24.4	24.2	23.6	23	24	21.4	28.4	28.9	27.5	27.8	25.6	26	26	27.8	24.3	26.2	25.1	26.3	28.1	28.3	27.9	26	26.1	26.1	26.9	26.4	24	24.8
KRS010	31.3	31.9	30.3	30	31.8	30.7	31.8	32.5	32	29.4	31.9	31.8	31.1	31.3	29.1	30.6	30	31	29.1	30.6	35.3	32	32	30.3	34	29.2	30.9	32.4	31.5	31.9	34	34.6	33.9	31.5	32.2	31.7	29.5	30.1	31.5	30.7	30	31.8	30.8	31.5	30	30.5	30.3	32.4	31.9
Figure 6G	Leaf nitrogen content of plants.
CK	7.5	7.3	7.1	8	7.5	7.9	7.2	7.6	6.8	7.1	8.7	8.9	8.6	8.6	8.4	8.2	7.8	8.4	8.9	8.9	8.7	7.8	7.7	7.5	7.3	7.6	6.8	9	9.2	8.8	8.8	8.1	8.3	8.3	8.8	7.77	8.3	8	8.4	8.9	9	8.9	8.3	8.3	8.3	8.6	8.4	7.6	7.9
KRS010	10	10.2	9.6	9.6	10.1	9.7	10.1	10.4	10.2	9.4	10.2	12.1	9.9	10	9.3	9.6	9.2	9.9	9.3	9.7	11.2	10.2	10.2	9.6	10.8	9.3	9.8	10.3	10	10.2	10.8	11	10.8	10	10.3	10.1	9.4	9.6	10	9.8	9.6	10.1	9.8	10	9.6	9.7	9.6	10.3	10.2
[truncated: 114 more columns]

## Sheet: Figure S4A-C
Figure S4A	Relative expression analyses of cotton roots salicylic acid (SA) following treatment with .
CK
	average	(+)SD	(-)SD
GEPS1	1	0.135822	0.119581
GhICS	1	0.258983	0.205708
GhNPR1	1	0.131384	0.116127
GhNDR1	1	0.128472	0.113846
WRKY7	1	0.316199	0.240237
GhPR1	1	0.217281	0.178497
GhPR5	1	0.11582	0.103798
KRS010
GEPS1	1.75108	0.115754	0.108577
GhICS	0.304029	0.0343974	0.0309013
GhNDR1	1.90065	0.172039	0.157759
GhNPR1	1.24186	0.0808681	0.075924
WRKY7	12.5895	0.805447	0.757015
GhPR1	7.60936	0.650723	0.59946
GhPR5	4.77627	0.458135	0.418037
Figure S4B	Relative expression analyses of cotton roots jasmonic acid (JA) following treatment with .
CK
	average	(+)SD	(-)SD
GbAOS	1	0.0673867	0.0631324
GhAOS	1	0.0696456	0.0651109
GhJAZ	1	0.10006	0.0909588
GhAOCS	1	0.596031	0.373446
GhLOX1	1	0.243011	0.195502
GhOPR3	1	0.105418	0.0953646
KRS010
GEPS1	8.21675	0.660982	0.611769
GhICS	9.08945	0.72122	0.668201
GhNDR1	1.19486	0.174173	0.152014
GhNPR1	57.6365	6.34433	5.71522
WRKY7	6.73038	0.753235	0.677421
GhPR1	2.17533	0.180353	0.166545
Figure S4C	The related genes expression levels of tobacco leaves SA signaling pathway were examined after spraying the solution of 10 μmol/L SA.
CK
	average	(+)SD	(-)SD
NbPR1	1	0.550067	0.354867
NbPR2	1	0.540275	0.350765
NbPR5	1	0.54252	0.35171
NbPAL	1	0.533158	0.347751
KRS010
NbPR1	23.5687	2.45203	2.22097
NbPR2	18.6443	1.99362	1.80104
NbPR5	1.95036	0.51678	0.408533
NbPAL	2.59928	0.489828	0.412158
SA
NbPR1	44.2751	3.83628	3.53038
NbPR2	90.9749	14	12.1329
NbPR5	1.97147	0.153159	0.142119
NbPAL	5.77289	2.44278	1.71646
